# Supplementary material for: Catalase-Knockout Complements the Radio-Sensitization Effect of Titanium Peroxide Nanoparticles on Pancreatic Cancer Cells
Source: Molecules. 2025 Jan 31;30(3):629. doi: 10.3390/molecules30030629 (PMC11820024; doi:10.3390/molecules30030629)
Supplement: Supplementary file 1 [file molecules-30-00629-s001.zip]

Archive with 1 entries (1 files):
- molecules-3425861-supplementary.pdf
